# Supplementary material for: A Review of Organophosphate Esters with Different Functional Groups: Focusing on Microbial Degradation
Source: Toxics. 2026 Jul 15;14(7):618. doi: 10.3390/toxics14070618 (PMC13418517; doi:10.3390/toxics14070618)
Supplement: Supplementary file 1 [file toxics-14-00618-s001.zip]

Archive with 1 entries (1 files):
- toxics-4354027-supplementary.xlsx
