# Supplementary material for: A Review of Organophosphate Esters with Different Functional Groups: Focusing on Microbial Degradation
Source: Toxics. 2026 Jul 15;14(7):618. doi: 10.3390/toxics14070618 (PMC13418517; doi:10.3390/toxics14070618)
Supplement: Supplementary file 1 [file toxics-14-00618-s001.zip › toxics-4354027-supplementary.xlsx]

## Sheet: Table S1
Table S1 Classification and properties of OPEs
Classification	Name	Abbreviation name	Sturcture	Typical environmental occurrence	Log Kow	Log Koc	Log Koa	Henry’s law (atm-m³/mol)	Vapor pressure (mmHg)	Melting point (°C)	Boiling point (°C)	Solubility (mg/L)	Atmospheric oxidation (h)	Half-lives in water (h)	Half-lives in sediment (h)	Half-lives in soil (h)	References
Cl-OPEs	Tris (2-chloroethyl) phosphate	TCEP		surface water, sediment, atmosphere, soil, wastewater treatment plants, oceans, drinking water	1.7	2.48	7940	2.55e-08	8.17			877.9	0.49	60	542	120	[2, 65, 82, 124, 125, 126]
	Tris(1-chloro-2-propyl)phosphate	TCIPP		surface water, drinking water, indoor dust, sediment, seawater, marine fish, sewage effluent	2.59	3.10E+00/2.21E+00	1080	5.96e-08	5.64E-05/1.90E-06	72	359	1.2E+03/1.6E+03	5.73 (half-life atmosphere)	1440	13000	2880	[2, 12, 83, 90, 127, 128, 129, 130, 131, 132, 133, 134, 135]
	Tris (1,3-dichloro-2-propyl) phosphate	TDCPP/TDCIPP/TDCP		indoor dust, air, water, soil, sediment	3.65E+00/3.58E+00	3.05E+00/2.35E+00	7	2.61e-09	3.59E-04/2.86E-09/7.40E-08	88	457	1.74E+00/7.00E+00/1.50E+00	2.90E-01/7.10E+00(half-life atmosphere)	1.80E+02/3.60E+01	1.62E+03/3.89E+04	3.60E+02/8.76E+04	[2, 12, 24, 65, 90, 125, 133, 134, 136, 137]
	Tris-(2,3-dibromopropyl) phosphate	TDBPP		sediment, surface water, house dust, tap water	4.19			3.2e-12	0.0253	5.5		0.007894	0.39	60	542	120	[125, 138]
	Tris (2-chloropropyl) phosphate	2-TCPP/TCPP		surface water, suspended particulate phase of river, plasma, nanoplastics, surface seawater	2.59												[139, 140, 141, 142]
	Tetrakis (2-chloroethyl) dichloroisopentyl diphosphate	V6		seawater, sediment, surface water, suspended particulate matter	1.9		2.9	6.5e-06	1.2e-14	90	620	2.1					[139, 143]
	Tris (tribromoneopentyl) phosphate	TTBrNP/TBNPP/TTBPP/TTBNP/TTBNPP/TBP		biota	8.05												[139]
Alkyl-OPEs	Trimethyl phosphate	TMP		water	-0.6	0.883	5.881	2.49e-07	0.85			300000	1.28	15	135	30	[2, 125, 131, 144, 145]
	Triethyl phosphate	TEP		air particulate matter, surface water	0.87	1.68	6.632	5.83e-07	0.39	-56	216	500000	0.19	15	135	30	[2, 10, 125, 133, 146]
	Tri-n-butyl phosphate	TNBP		seawater, microplastics	4	3.27	9.212	0.00319	0.00349			280	3.26	208	1870	426	[2, 12, 26, 90, 136, 147]
	Tris (2-butoxyethyl) phosphate	TBOEP		indoor air (PM2.5), wastewater treatment plants effluents, surface water, sediment, biota (fish, herring gulls), human milk	3.75	3.48	13.059	1.2e-11	0.000164			1.963	0.08	208 h in water/50 d in estuarine water	78	17.3	[2, 26, 30, 124, 125, 136, 148]
	Tris (2-ethylhexyl) phosphate	TEHP		house dust, surface water, biota	9.49	6.87	14.983	9.56e-05	2e-06	87	220	0.6	0.11	8.7	78	17.3	[2, 125, 133, 136, 149, 150, 151]
	Tributyl phosphate	TBP		sediment, groundwater, drinking water	4	3.28		3.19e-06	0.0012	-80	289	7.355	0.14	8.7	78	17.3	[78, 125, 133, 152, 153, 154]
	Triisobutyl phosphate	TiBP		Surface water, reservoir water, sediment, wastewater treatment plants influent/effluent, air (PM₁₀), microplastics	3.6	3.05	7.485	3.19e-06	0.013	16	264	3.72	0.14	15	135	30	[112, 125, 133, 136]
	Tris(2-Butoxyethyl) phosphate	TBEP/TBXP		surface water, sediment, wastewater treatment plants	3.75	3.01			2.1e-07	-70	414	1200					[92, 133, 139, 155]
	Tri-n-propyl phosphate	TPeP/TnPP		suspended particulate matter, river water, biota	5.29	3.95472	8.81		0.0022			0.33	1.55 (half-life atmosphere)				[65, 133, 156]
	Tripropyl phosphate	TPP/TPrP		air, surface water, wastewater treatment plants influent, human urine, rice, biota	1.87	2.83E+00/2.48E+00	6.426	1.36E-06/8.25E-06	2.90E-02/2.40E-02	17	254	827	0.14	15	135	30	[125, 133, 136, 152, 157]
	Trihexyl phosphate	THP		surface water, seawater, sediment	6.76	4.7679	9.91	1.75e-05	0.00126			0.01028	0.12 /1.47 (half-life atmosphere)	8.7	78	17.3	[65, 125, 158, 159, 160]
	Tripentyl phosphate	TPTP/TPeP		sediment, atmosphere, water	6.34E+00/5.29E+00	3.52504	1.2E+01/9.31E+00	643.6	0.0087			7.4E-02/2.9E+00	9.37	906		1080	[12, 65, 161, 162]
	Tri-iso-propyl phosphate	TIPP		water, air, dust, sediment, soil, biota	2.67E+00/2.12E+00	2.248	6.375	8.13e-05	0.128			501.1					[90, 136, 158, 163, 164]
aryl-OPEs	Triphenyl phosphate	TPHP/TPP		house dust, biota, surface water, sediment	4.7	4.03	8.459	3.98e-08	0.01	50	245	1.034	0.99	37.5	338	75	[2, 104, 125, 133, 134, 136, 165, 166, 167]
	2-Ethylhexyl diphenyl phosphate	EHDPP		aquatic ecosystems, indoor air, dust, soil sediment, water, human tissues and metabolites	5.73	4.2	8.92	2.48e-07	5e-05			1.9	0.27	15	135	30	[2, 90, 104, 125, 134, 136, 168, 169]
	Cresyl diphenyl phosphate	CDP/CDP		house dust, surface water, influents and effluents of wastewater treatment plant	4.51E+00/5.25E+00	3.95E+00/4.24E+00	10.996	4.39E-08/1.99E-07	4.70E-06/4.17E-07	-38	235	1.90E+00/2.34E-01	0.91	37.5	338	75	[2, 125, 133, 136, 165, 170]
	2-biphenylol diphenyl phosphate	BPDPP		indoor dust	6.61	4.87	10.166	2.2e-07	1.1e-07	89.89	476.08	0.167					[143, 165, 171]
	Tricresyl phosphate/Trimethylphenyl phosphate	TCrP/TCP/TMPP		water, soil, air	5.11E+00/6.34E+00	4.67	11.7	5.4E-08/5.35E-08	1.33E+00/4.90E-07/3.49E-08/2.43E-07	-3.30E+01/2.55E+01	4.10E+02/4.37E+02	1.84E-02/1.00E-01/3.00E-01/1.35E-01	18.7 (half-life atmosphere)	900	81000	1800	[2, 45, 90, 104, 133, 136, 165, 172, 173, 174, 175, 176]
	Resorcinol bis(diphenyl phosphate)	RDP		house dust, surface water, sediment, suspended particulate matter, drinking water	7.41	8.32		2.94e-13	1.17e-05			0.000111	0.51	37.5	338	75	[125, 141, 172, 177]
	Tris(2-biphenyl) phosphate	TBPHP		surface soil, indoor dust													[171]
	Naphthalen-2-yl diphenyl phosphate	NDPHP		indoor dust													[171, 178]
	Isodecyl diphenyl phosphate	IDDPP/IDPP		indoor dust	5.54		5.56	4.4e-07	8.3e-08	-50	448	0.75					[143, 165, 179]
	Triphenyl-phosphine oxide	TPPO			2.83		10.4		2.6e-09	156	360	1.75					[172, 176]
	Bisphenol A bis(diphenyl phosphate）	BPA-BDPP/BDP		house dust, urine, hair, tap water, bottled water	1.00E+01/4.50E+00	10.5	4.53	4.62e-14	9e-06	41.9	680	4.15E-01/4.20E-01	1.00E+01/4.50E+00				[136, 139, 143, 152, 165, 177, 180]
	Trisisopropyltrisphenyl phosphate	TIPPP		indoor dust	9.07	5.8	13.992	0.0004743	8.76e-08			2.586e-05					[136, 153, 181]
	Bis-(2-ethylhexyl)-phenyl phosphate	BEHPP		house dust, surface soil													[149, 178]
	Tris(2,4-di-tert-butylphenyl)phosphate	TDTBPP		indoor dust													[182, 183]

## Sheet: Table S2
Table S2 Classification and characteristics of microorganisms that degrade OPEs
Classification	Abbrevation name	Domain	Phylum	Class	Order	Family	Genus	Species	Temperature	pH	Condition	Incubation time/Duration	Active	Degradation efficiency	Kinetics	References
Cl-OPEs	TCEP	Bacteria	Proteobacteria	Alphaproteobacteria	Sphingomonadales	Sphingomonadaceae	Sphingobium	Sphingobium sp. strain TCM1	30°C	8.5	TCEP initial concentration 10 μM; Co²⁺ initial concentration 50 μM		14.6 nmol/(min·OD660)	100%		[10]
	TCEP	Bacteria	Proteobacteria	Alphaproteobacteria	Sphingomonadales	Sphingomonadaceae	Sphingobium	Sphingobium sp. strain TCM2	30°C	8.5	TCEP initial concentration 10 μM		14.6 nmol/(min·OD660)			[10]
	TCEP	Bacteria	Proteobacteria	Alphaproteobacteria	Hyphomicrobiales	Xanthobacteraceae	Xanthobacter	Xanthobacter sp. strain T2-1	30°C	7.0	TCEP initial concentration 50 mg/L	2 h	0.080 (OD600)	98.05%	pseudo-first-order; k = 1.66 h⁻¹	[184]
	TCEP	Bacteria	Proteobacteria	Alphaproteobacteria	Hyphomicrobiales	Xanthobacteraceae	Ancylobacter	Ancylobacter sp. strain T3-4	30°C	7.0	TCEP initial concentration 50 mg/L	2 h	0.069 (OD600)	88%	pseudo-first-order; k = 2.54 h⁻¹	[184]
	TCEP	Bacteria	Proteobacteria	Alphaproteobacteria	Hyphomicrobiales	Xanthobacteraceae	Xanthobacter	Xanthobacter sp. strain AT3-10								[184]
	TCEP	Bacteria	Chloroflexota	Dehalococcoidia	Dehalococcoidales	Dehalococcoidaceae	Dehalococcoides	Dehalococcoides mccartyi (D. mccartyi )		7.0	TCEP initial concentration 3.88 ± 0.22 μmol (as electron acceptor)	10 days	anoxic	3.88 ± 0.22 μmol transformed	pseudo-first-order; k = 0.004 ± 0.001 h⁻¹	[101]
	TCEP	Bacteria	Proteobacteria	Betaproteobacteria	Burkholderiales	Burkholderiaceae	Burkholderia	Burkholderia sp. Y4		7.0	TCEP initial concentration 3 mg/L	5 days		32.5%		[185]
	TCEP	Bacteria	Proteobacteria	Alphaproteobacteria	Sphingomonadales	Sphingomonadaceae	Sphingomonas	Sphingomonas sp. strain TDK1			TCEP initial concentration 20 μM	6 h		100%		[186]
	TCPP	Bacteria	Chloroflexota	Dehalococcoidia	Dehalococcoidales	Dehalococcoidaceae	Dehalococcoides	Dehalococcoides mccartyi (D. mccartyi )		7.0	TCPP initial concentration 2.61 ± 0.02 μmol (as electron acceptor)	10 days	anoxic	2.61 ± 0.02 μmol transformed (>80%)		[101]
	TCPP	Bacteria	Actinomycetota	Actinomycetes	Pseudonocardiales	Pseudonocardiaceae	Amycolatopsis	Amycolatopsis sp. FT-1	35°C	6.3	glucose concentration 6.0 g/L; TCEP initial concentration 1.1 mg/L			100%		[187]
	TDCPP	Bacteria	Proteobacteria	Alphaproteobacteria	Sphingomonadales	Sphingomonadaceae	Sphingobium	Sphingobium sp. strain TCM1	30°C	8.5	TDCPP initial concentration 50 μM		2.48 μmol/(h·OD660)	100%		[10]
	TDCPP	Bacteria	Proteobacteria	Alphaproteobacteria	Sphingomonadales	Sphingomonadaceae	Sphingomonas	Sphingomonas sp. strain TDK1			TCEP initial concentration 20 μM	6 h		100%		[186]
Alkyl-OPEs	TBOEP	Bacteria	Actinomycetota	Actinomycetes	Actinomycetales	Nocardiaceae	Rhodococcus	Rhodocuccus ruber strain C1			TBOEP initial concentration 5mg/L		arobic		first-order kinetics with a rate constant of 0.314 /h	[92]
	TEHP	Bacteria	Proteobacteria	Alphaproteobacteria	Hyphomicrobiales	Brucellaceae	Ochrobactrum	Ochrobactrum tritici WX3-8	30°C	7.0	TEHP initial concentration 100 mg/L	104 h	bacterial inoculum 3%	75%		[102]
	TBP	Bacteria	Proteobacteria	Alphaproteobacteria	Sphingomonadales	Sphingomonadaceae	Sphingobium	Sphingobium sp. strain RSMS			TBP initial concentration 7980 mg/L	3 days				[94]
	TBP	Bacteria	Proteobacteria	Alphaproteobacteria)	Hyphomicrobiales	Bradyrhizobiaceae	Rhodopseudomonas	Rhodopseudomonas palustris	40°C	6.5	TBP initial concentration 2 mM	3 weeks	dark aerobiosis / photosynthetic conditions			[188]
	TBP	Bacteria	Proteobacteria	Gammaproteobacteria	Enterobacterales	Enterobacteriaceae	Serratia	Serratia odorifera	4-37°C		TBP initial concentration 2 mM	8 h	aerobic	30%	250 μmol/(mL·h）	[96]
	TNBP	Bacteria	Proteobacteria	Gammaproteobacteria	Enterobacterales	Enterobacteriaceae	Klebsiella				glucose-amended	25 days (5 cycles)	aerobic		first-order kinetics	[17]
	TBOEP	Bacteria	Proteobacteria	Gammaproteobacteria	Enterobacterales	Enterobacteriaceae	Klebsiella				glucose-amended	25 days (5 cycles)	aerobic		first-order kinetics	[17]
	TNBP	Bacteria	Proteobacteria	Alphaproteobacteria	Sphingomonadales	Sphingomonadaceae	Sphingomonas					120 days	anoxic soil		first-order; k = 0.0046 ± 0.0004 d⁻¹	[16]
	TNBP	Bacteria	Actinomycetota	Actinomycetes	Propionibacteriales	Nocardioidaceae	Nocardioides					120 days	anoxic soil		first-order; k = 0.0046 ± 0.0004 d⁻¹	[16]
	TNBP	Bacteria	Actinomycetota	Actinomycetes	Streptomycetales	Streptomycetaceae	Streptomyces					120 days	anoxic soil		first-order; k = 0.0046 ± 0.0004 d⁻¹	[16]
Aryl-OPEs	TPHP	Bacteria	Bacillota	Bacilli	Bacillales	Paenibacillaceae	Brevibacillus	Brevibacillus brevis	30°C	7.0	TPHP initial concentration 3 μmol/L	5 days	aerobic	82.1%		[189]
	TPHP	Bacteria	Proteobacteria	Alphaproteobacteria	Sphingomonadales	Sphingomonadaceae	Sphingopyxis	Sphingopyxis sp. YC-JH3			TPHP initial concentration 50 mg/L	7 days		96.2%		[108]
	TPHP	Bacteria	Actinomycetota	Actinomycetes	Actinomycetales	Nocardiaceae	Rhodococcus	Rhodococcus sp. YC-JH2			TPHP initial concentration 50 mg/L	7 days		37.4%		[108]
	TPHP	Bacteria	Bacillota	Bacilli	Bacillales	Paenibacillaceae	Brevibacillus	Brevibacillus brevis			TPHP initial concentration 3 μM			92.1%		[108]
	TPHP	Bacteria	Actinomycetota	Actinomycetes	Actinomycetales	Nocardiaceae	Rhodococcus	Rhodococcus pyridinivorans YC-MTN	25–45°C	7.0–10.0	Aryl-OPFRs as sole carbon source; salinity 0–2%	5 days		100% (freshwater/seawater)	t₁/₂ = 8.73 h	[104]
	TPHP	Bacteria	Proteobacteria	Alphaproteobacteria	Sphingomonadales	Sphingomonadaceae	Sphingobium	Sphingobium yanoikuyae YC-XJ2	35°C	7.0	TPHP initial concentration 100 mg/L	24 h		99%		[93]
	TPHP	Bacteria	Proteobacteria	Alphaproteobacteria	Sphingomonadales	Sphingomonadaceae	Sphingopyxis	Sphingopyxis terrae subsp. terrae strain YC-JH3			TPHP initial concentration 100 mg/L	24 h		87.7%		[16, 108]
	TPHP	Bacteria	Proteobacteria	Alphaproteobacteria	Rhodobacterales	Rhodobacteraceae	Roseobacter/Sulfitobacter	Roseobacter YS-57				30 h		100%		[155]
	TPHP	Bacteria	Proteobacteria	Gammaproteobacteria	Enterobacterales	Enterobacteriaceae	Klebsiella				glucose-amended	25 days (5 cycles)	aerobic	89.9%		[17]
	TCrP	Bacteria	Proteobacteria	Alphaproteobacteria	Rhodobacterales	Rhodobacteraceae	Roseobacter/Sulfitobacter	Roseobacter YS-57			TCrP initial concentration 0.7 mg/L	80 h		100%		[155]
	TCrP	Bacteria	Proteobacteria	Alphaproteobacteria	Sphingomonadales	Sphingomonadaceae	Sphingobium	Sphingobium yanoikuyae YC-XJ2	25°C	7.0		30 min		42.51%		[93]
	TCrP	Bacteria	Proteobacteria	Alphaproteobacteria	Sphingomonadales	Sphingomonadaceae	Sphingopyxis	Sphingopyxis sp. YC-JH3	35°C	8.0	Aryl-OPFRs as sole carbon source; consortium (1:1 with Rhodococcus)			82.73 ± 8.83 %	t₁/₂ = 21.11 h	[108]
	TCrP	Bacteria	Actinomycetota	Actinomycetes	Actinomycetales	Nocardiaceae	Rhodococcus	Rhodococcus sp. YC-JH2	35°C	8.0	Aryl-OPFRs as sole carbon source; consortium (1:1 with Sphingopyxis)			29.03 ± 13.32%	t₁/₂ = 21.11 h (consortium)	[108]
	TCrP	Bacteria	Actinomycetota	Actinomycetes	Actinomycetales	Nocardiaceae	Rhodococcus	Rhodococcus pyridinivorans YC-MTN	25-45°C	7.0-10.0	Aryl-OPFRs as sole carbon source; salinity 0–2%	7 days		>50% mineralization	t₁/₂ = 10.82 h	[104]
	TCP	Bacteria	Proteobacteria	Alphaproteobacteria	Rhodobacterales	Rhodobacteraceae	Roseobacter/Sulfitobacter	Roseobacter YS-57	30°C	7.0	NaCl 1%					[155]
	TPP	Bacteria	Proteobacteria	Alphaproteobacteria	Rhodobacterales	Rhodobacteraceae	Roseobacter/Sulfitobacter	Roseobacter YS-57	30°C	7.0	NaCl 1%					[155]
	EHDPP	Bacteria	Proteobacteria	Alphaproteobacteria	Sphingomonadales	Sphingomonadaceae	Sphingobium	Sphingobium yanoikuyae YC-XJ2	25°C	7.0		30 min		40.0%		[93]
	EHDPP	Bacteria	Actinomycetota	Actinomycetes	Actinomycetales	Nocardiaceae	Rhodococcus	Rhodococcus pyridinivorans YC-MTN	25-45°C	7.0-10.0	Aryl-OPFRs as sole carbon source; salinity 0–2%	7 days		>50% mineralization	t₁/₂ = 30.28 h	[104]
	RBDPP	Bacteria	Actinomycetota	Actinomycetes	Actinomycetales	Nocardiaceae	Rhodococcus	Rhodococcus pyridinivorans YC-MTN	25-45°C	7.0-10.0	Aryl-OPFRs as sole carbon source; salinity 0–2%	7 days		>50% mineralization	t₁/₂ = 16.14 h	[104]
